# Supplementary material for: Novel Divergent Members of the Kitrinoviricota Discovered through Metagenomics in the Intestinal Contents of Red-Backed Voles (Clethrionomys gapperi)
Source: Int J Mol Sci. 2022 Dec 21;24(1):131. doi: 10.3390/ijms24010131 (PMC9820622; doi:10.3390/ijms24010131)
Supplement: Supplementary file 1 [file ijms-24-00131-s001.zip]

Archive with 1 entries (1 files):
- ijms-2015948-supplementary.pdf
